# Supplementary material for: Stability of Gastric Fluid and Fecal Microbial Populations in Healthy Horses under Pasture and Stable Conditions
Source: Animals (Basel). 2024 Oct 16;14(20):2979. doi: 10.3390/ani14202979 (PMC11503871; doi:10.3390/ani14202979)
Supplement: Supplementary file 1 [file animals-14-02979-s001.zip]

Archive with 1 entries (1 files):
- animals-3241289-supplementary.pdf
